# Supplementary material for: A modified Agrobacterium-mediated transformation for two oomycete pathogens
Source: PLoS Pathog. 2023 Apr 21;19(4):e1011346. doi: 10.1371/journal.ppat.1011346 (PMC10156060; doi:10.1371/journal.ppat.1011346)
Supplement: S1 Table — (XLSX) [file ppat.1011346.s001.xlsx]

## Sheet: S1 Table
S1 Table. Primers used in this study.
	Name	Sequence
1F	42VirF-f	CGGGGTACCATGCCTGTCGAGTCGGCTGAGAATATA
1R	42VirF-r	CCGGAATTCTCATAGACCGCGCGTTGATC
2F	AtVIP1-f	ACGCGTCGACATGGAAGGAGGAGGAAGAGGACC
2R	AtVIP1-r	CGGGGTACC GCC TCT CTT GGT GAA ATC C
3F	42VirF-1-f	CGGGGTACCCCTGTCGAGTCGGCTGAGAATATA
3R	42VirF-1r	CCGGAATTCTCATAGACCGCGCGTTGATC
4F	gfp-AtVIP1-virF-f	ACGCGTCGACATGGTGAGCAAGGGCGAGGAGC
4R	gfp-AtVIP1-virF-r	CCGGAATTCTCATAGACCGCGCGTTGATC
5F	pHam34-f	CCATCGCTACCTTAG TTATACCTCGTATTCGATTA
5R	pHam34-r	TCGCTACCTTAGGACCGTTATAGTTAGAGCCGGGTTGTCGGTGAGAGTG
6F	tHam34-f	TAACTATAACGGTCCTAAGGTAGCGA CCTTGACGTCTAACCGCGG
6R	tHam34-r	CTATAACGGTCCTAATGGTTGGTTTACGATAAATAAAGAATGATT
7F	pRpl41-nptII-f	GAGGATATCGGCGCGTCCGTCATTTCCTCGCAGCA
7R	tHsp70-nptII-r	AATTCTAGAGGCGCG CCCCAATTCCCCGGATCGTCT
8F	40-gfp-f	CTCTAACTATAACGGTCCTAA ATGGTGAGCAAGGGCGAG
8R	40-gfp-r	CGTCAAGGTCGCTACCTTAG TCACTTGTACAGCTCGTC
9F	40-luc-f	CTCTAACTATAACGGTCCTAA ATGGAAGACGCCAAAAACATAAAG
9R	40-luc-r	CGTCAAGGTCGCTACCTTAG TTACAATTTGGACTTTCCGCCCTTC
10F	PsNLS-f	CTCTAACTATAACGGTCCTAA ATGCACAAGCGCAAGCGCGA
10R	PsNLS-r	GTAAACTTCTCCAGCTTGCTGGCTGCTGGGACTCCGTGG
11F	hlbCas12a-f	CCACGGAGTCCCAGCAGCC AGCAAGCTGGAGAAGTTTAC
11R	hlbCas12a-r	GCTCCTCGCCCTTGCTCACGTGCTTCACGCTGGTCTGGGC
12F	EGFP-f	GCCCAGACCAGCGTGAAGCAC GTGAGCAAGGGCGAGGAGC
12R	EGFP-r	CGTCAAGGTCGCTACCTTAG TCACTTGTACAGCTCGTC
13F	PsNLS-Cas12a-f	CTCTAACTATAACGGTCCTAA ATGCAC
13R	PsNLS-Cas12a-r	CTTCACGCTGGTCTGGGCGTACTCCAGCCACTCCTT
14F	crRNA-f	AAGGAGTGGCTGGAGTACGCCCAGACCAGCGTGAAG
14R	crRNA-r	AGCGAGCTCTTAAT TTGCCATTGTTATGGTTGG
15F	gus-intron-f	AGGTCGACTCTAGAGGATCCATGGGATTACGTCCTGTAGAA
15R	gus-intron-r	AGCTCGGTACCCGGGGATCCTCATTGTTTGCCTCCCTG
