# Supplementary material for: A modified Agrobacterium-mediated transformation for two oomycete pathogens
Source: PLoS Pathog. 2023 Apr 21;19(4):e1011346. doi: 10.1371/journal.ppat.1011346 (PMC10156060; doi:10.1371/journal.ppat.1011346)
Supplement: S2 Table — (XLSX) [file ppat.1011346.s002.xlsx]

## Sheet: S2 Table
S2 Table. Plasmids used in this study.
Plasmid or bacterial strain	Description	Source or reference	Primers used
p533BL	VirB1 promoter cloned in pCB302B backbone. For Acetosyringone induced protein expression in A. tumefaciens.	Lab stock (Vitaly Citovsky)
p302b-ΔN42virF (pEV)	A. tumefaciens C58 virF cDNA sequence without N terminus 42 amino acids (ΔN42virF) subcloned as KpnI/EcoRI fragment into the multiple cloning site of p533BL.	This study	1F/1R
p302b-AtVIP1-virFΔN42 (pV1F)	AtVIP1 (from A. thaliana) cDNA sequence without stop codon subcloned as SalI/KpnI fragment, virF cDNA sequence without N terminus 42 amino acids subcloned as KpnI/EcoRI fragment into the p533BL.	This study	2F/2R
			3F/3R
p302b-gfp-AtVIP1-virFΔN42	Fragment fusion of gfp, AtVIP1 and ΔN42virF cDNA sequences subcloned as Sal/EcoRI fragment into the p533BL.	This study	4F/4R
pLY40	Bremia lactucae Ham34 promoter & terminator fusion and Phytophthora sojae RPL41 promoter driven nptII expression cassette inserted by homologous recombination into I-CeuI and I-AscI sites of pPZP-RCS2, and a new I-CeuI cloning site was designed between Ham34 promoter and terminator.	This study	5F/5R
			6F/6R
			7F/7R
pLY40-gfp	gfp cDNA sequence inserted into I-CeuI cloning site of pLY40.	This study	8F/8R
pLY40-luc	Firefly luciferase cDNA sequence inserted into I-CeuI cloning site of pLY40.	This study	9F/9R
pLY40-hlbcas12a-gfp	P. sojae NLS, hlbcas12a and gfp cDNA sequence fusion inserted into I-CeuI cloning site of pLY40.	This study	10F/10R
			11F/11R
			12F/12R
pLY40-PiMADS-KO	P. sojae NLS, hlbcas12a, artificial synthetic polyA-PiMADS crRNA cassette-Ham34 terminator fusion inserted into I-CeuI/PacI sites of pLY40.	This study	13F/13R
			14F/14R
pLY40-Avr8-KO	P. sojae NLS, hlbcas12a, artificial synthetic polyA-Avr8 crRNA cassette-Ham34 terminator fusion inserted into I-CeuI/Pac-I sites of pLY40.	This study	13F/13R
			14F/14R
pWMB110-RCS1-gus (intron)	Expresses GUS with maize adh1 intron driven by wheat Ubi promoter, GUS cDNA fragment was cloned into pWMB110 for transient expression in wheat.	This study	15F/15R
