# Supplementary material for: A modified Agrobacterium-mediated transformation for two oomycete pathogens
Source: PLoS Pathog. 2023 Apr 21;19(4):e1011346. doi: 10.1371/journal.ppat.1011346 (PMC10156060; doi:10.1371/journal.ppat.1011346)
Supplement: S3 Table — (XLSX) [file ppat.1011346.s003.xlsx]

## Sheet: S3 Table
S3 Table. Similarity coefficient data used in Fig 1a.
Species gene	bZIP29	bZIP30	VIP1	bZIP69	posF21	bZIP18	bZIP52	AtGRF5	VBF	IMPA-4	AGP17	AtRTNLB1	AtRTNLB2	AtRTNLB4	Rab8 GTPase	PP2C	Ku70	Rad50	Ku80	SGA1	Histones H2A
Pythium ultimum	0.0362976	0.0413859	0.0594354	0.0596659	0.0660737	0.0529172	0.0674663	0.0589651	0.0636042	0.551306	0.195187	0.0642202	0.0594796	0.0604288	0.637002	0.184455	0.202769	0.166341	0.160356	0.479638	0.672727
Phytophthora parasitica	0.0417423	0.0481232	0.0728083	0.0871122	0.0864041	0.0624152	0.0704648	0.0541516	0.0565371	0.544776	0.205882	0.0623853	0.063197	0.0623782	0.641686	0.192575	0.210912	0.218274	0.167038	0.472851	0.465455
Phytophthora nicotianae	0.0381125	0.0481232	0.0728083	0.0656325	0.0711563	0.0610583	0.0689655	0.055355	0.0565371	0.497201	0.192513	0.0605505	0.0613383	0.0643275	0.578454	0.192575	0.210912	0.199531	0.162584	0.472851	0.68
Phytophthora infestans	0.0408348	0.0433109	0.0653789	0.0847255	0.090216	0.063772	0.065967	0.0481348	0	0.538246	0.179144	0.0623853	0.0613383	0.0682261	0.639344	0.185615	0.204397	0.200312	0.168523	0.477376	0.68
Phytophthora sojae	0.0435572	0.0452358	0.0624071	0.0763723	0.0889454	0.063772	0.065967	0.0529483	0.0530035	0.543843	0.192513	0.0678899	0.0650558	0.0604288	0.641686	0.196056	0.205212	0.218665	0.170007	0.475113	0.68
Phytophthora palmivora	0.03902	0.0481232	0.0609212	0.0644391	0.0762389	0.0569878	0.0674663	0.0505415	0.0530035	0.545709	0.18984	0.0697248	0.063197	0.0584795	0.644028	0.196056	0.209283	0.104647	0.16778	0.472851	0.672727
Hyaloperonospora arabidopsis	0.0426497	0.0423484	0.0668648	0.071599	0.0838628	0.0542741	0.0629685	0.045728	0.0565371	0.530784	0.181818	0.0587156	0.0613383	0.0584795	0.566745	0.199536	0.183225	0.161656	0.0512249	0.468326	0.68
albugo candida	0.0408348	0.0433109	0.063893	0.0727924	0.0762389	0.0651289	0.0704648	0.0433213	0.0583039	0.539179	0.179144	0.0568807	0.063197	0	0.627635	0.147332	0.185668	0.184693	0.151448	0.457014	0.661818
Brassica napus	0.505445	0.537055	0.68945	0.736277	0.716645	0.804613	0.761619	0.795427	0.812721	0.929104	0.483957	0.930275	0.899628	0.773879	0.981265	0.834107	0.856678	0.736431	0.859688	0.717195	0.978182
Brassica rapa	0.526316	0.563041	0.69688	0.695704	0.709022	0.786974	0.767616	0.79302	0.810954	0.920709	0.483957	0.92844	0.903346	0.762183	0.981265	0.835267	0.834691	0.87583	0.867112	0.717195	0.978182
Arabidopsis thaliana	1	1	1	1	1	1	1	1	1	1	1	1	1	1	1	1	1	1	1	1	1
Nicotiana tabacum	0.502722	0.423484	0.390788	0.520286	0.468869	0.354138	0.410795	0.277978	0.408127	0.821828	0.374332	0.66055	0.648699	0.658869	0.93911	0.470998	0.261401	0.526747	0.637713	0.656109	0.894545
Solanum lycopersicum	0.488203	0.425409	0.383358	0.50716	0.473952	0.485753	0.44078	0.258724	0.402827	0.820896	0.36631	0.662385	0.644981	0.658869	0.943794	0.472158	0.694625	0.727841	0.603563	0.674208	0.898182
Solanum tuberosum	0.510889	0.435034	0.390788	0.24105	0.260483	0.488467	0.431784	0.222623	0.427562	0.823694	0.334225	0.658716	0.659851	0.647173	0.943794	0.464037	0.31759	0.0417806	0.625835	0.667421	0.898182
Vitis vinifera	0.525408	0.451396	0.426449	0.638425	0.592122	0.500678	0.482759	0.3213	0.508834	0.824627	0.307487	0.638532	0.656134	0.682261	0.946136	0.479118	0.716612	0.168294	0.64291	0.680995	0.901818
Rosa chinensis	0.539927	0.432146	0.413076	0.612172	0.597205	0.500678	0.457271	0.310469	0.381625	0.82556	0.240642	0.605505	0.628253	0.62963	0.957845	0.479118	0.693811	0.721203	0.378619	0.678733	0.930909
Citrullus lanatus	0.482759	0.418672	0.396731	0.601432	0.584498	0.474898	0.478261	0.330927	0.381625	0.822761	0.331551	0.645872	0.672862	0.664717	0.957845	0.475638	0.688111	0.786412	0.633259	0.671946	0.92
Cucumis sativus	0.483666	0.413859	0.410104	0.594272	0.573062	0.481682	0.482759	0.330927	0.390459	0.820896	0.304813	0.642202	0.671004	0.65692	0.957845	0.467517	0.336319	0.784459	0.614699	0.676471	0.92
Glycine max	0.454628	0.417709	0.377415	0.625298	0.570521	0.450475	0.491754	0.333333	0.425795	0.755597	0.379679	0.642202	0.669145	0.670565	0.934426	0.483759	0.68241	0.737993	0.595397	0.68552	0.905455
Hordeum vulgare	0.299456	0.299326	0.346211	0.423628	0.420584	0.416554	0.409295	0.270758	0.309187	0.722948	0.224599	0.623853	0.609665	0.623782	0.880562	0.458237	0.63355	0.65326	0.526355	0.647059	0.832727
Triticum aestivum	0.30127	0.298364	0.346211	0.423628	0.424396	0.419267	0.413793	0.276775	0.310954	0.722948	0.243316	0.631193	0.615242	0.62768	0.882904	0.454756	0.638436	0.662632	0.533779	0.633484	0.84
Zea mays	0.3049	0.266603	0.362556	0.428401	0.421855	0.39213	0.412294	0.243081	0.263251	0.723881	0.264706	0.647706	0.63197	0.647173	0.901639	0.458237	0.629479	0.646232	0.539718	0.649321	0.829091
Oryza sativa	0.307623	0.271415	0.33581	0.427208	0.43075	0.404342	0.398801	0.269555	0.293286	0.717351	0.248663	0.631193	0.628253	0.645224	0.896956	0.455916	0.636808	0.645061	0.541945	0.640271	0.84
Average in oomycetes	0.0403811	0.0449952	0.0655646	0.0727924	0.079892	0.0600407	0.0674663	0.0511432	0.0496908	0.536381	0.189505	0.062844	0.0622677	0.0540936	0.622073	0.186775	0.201547	0.181765	0.14987	0.472002	0.649091
Average in dicotyledonous	0.547269	0.501619	0.506822	0.615643	0.595125	0.575305	0.564127	0.452248	0.540957	0.851425	0.418814	0.728607	0.732173	0.709552	0.958484	0.587429	0.643841	0.64609	0.678072	0.711436	0.929587
Average in monocotyledonous	0.303312	0.283927	0.347697	0.425716	0.424396	0.408073	0.408546	0.265042	0.29417	0.721782	0.245321	0.633486	0.621283	0.635965	0.890515	0.456787	0.634568	0.651796	0.535449	0.642534	0.835455
