# Supplementary material for: A modified Agrobacterium-mediated transformation for two oomycete pathogens
Source: PLoS Pathog. 2023 Apr 21;19(4):e1011346. doi: 10.1371/journal.ppat.1011346 (PMC10156060; doi:10.1371/journal.ppat.1011346)
Supplement: S4 Table — (XLSX) [file ppat.1011346.s004.xlsx]

## Sheet: S4 Table
S4 Table. Comparisons of modified AMT protocol and previous reported transformation protocols on P. infestans.
Objects	PEG-mediated transformationa	AMTb	AMT with pV1F
Recipient cell type	protoplast	zoospore	zoospore
Number of used constructs	1	1	2
Enzymes used in procedure	Novozyme 234 (no longer marketed) or Enzyme solutions( Lysing Enzymes from Trichoderma harzianum (FLUKA) and cellulase)	none	none
Recommended number of recipient cells for one indenpendent experiment	1 × 108	5 × 107	8 × 105
Count of obtained transformants	64 tranformants in 12 experiments	Up to 30 transformants per 107 zoospores	Up to 74 transformants in 3 experiments
Selection antibiotic	G418 (10 μg/mL) or hygromycin (70 μg/mL)	G418 (4 μg/mL)	G418 (3-5 μg/mL)
Recommended Agrobacterium strains	none	LBA1100/EHA105	EHA105
Medium for Agrobacterium and zoospore co-culture	none	IM medium	MS medium
Experimental period	23-34 days	24-26 days	23-30 days
Recommended solution and media	ALB media Lima bean extract Rye Sucrose Medium Enzyme solution Buffer KC Buffer MT PEG solution Trace element solution	Luria–Bertani (LB) medium Rye Sucrose Medium Plich medium Acetosyringone solution	Luria–Bertani (LB) medium Rye Sucrose Medium Plich medium Acetosyringone solution
Recover medium for transformants	Rye sucrose medium	Plich medium	Plich medium
a Information of PEG-mediated transformaiton method for P. infestans was concluded from published protocol https://kamounlab.dreamhosters.com/pdfs/NICO_TRANSFO_021204.pdf
b Information of AMT method for P. infestans was concluded from published paper by Vijin and Govers [6]
